# Supplementary material for: Application of the human estrogen receptor within a synthetic transcription factor in Trichoderma reesei
Source: Fungal Biol Biotechnol. 2020 Aug 3;7:12. doi: 10.1186/s40694-020-00102-3 (PMC7396459; doi:10.1186/s40694-020-00102-3)
Supplement: Supplementary file 1 — Additional file 1. Partial coding region of the hERα (aa 282–595), codon-optimized for T. reesei, including recognition sites for restriction endonucleases for cloning purposes. [file 40694_2020_102_MOESM1_ESM.fasta]

>human estrogen receptor alpha, partial cds, codon optimzed for Trichoderma reesei
CAATTGGACCAGGTACCTCTGCTGGAGACATGCGCGCTGCCAACCTCTGGCCCAGCCCGCTCATGATCAAGCGCTCTAAGAAGAACAGCCTGGCCCTCTCCCTGACGGCCGACCAGATGGTCAGCGCCCTCCTCGATGCTGAGCCCCCCATCCTCTACTCCGAGTACGATCCTACCCGCCCCTTCAGCGAAGCCTCGATGATGGGCCTCCTGACCAACCTGGCAGACCGCGAGCTGGTTCACATGATCAACTGGGCGAAGCGCGTCCCCGGCTTCGTCGATCTCACCCTCCACGATCAGGTCCACCTCCTCGAATGCGCCTGGCTCGAGATCCTGATGATCGGTCTCGTCTGGCGCTCCATGGAGCACCCCGGCAAGCTCCTGTTCGCTCCTAACCTCCTCCTCGACCGCAACCAGGGAAAGTGCGTCGAGGGCATGGTCGAGATCTTCGACATGCTGCTGGCTACCTCCTCTCGCTTCCGCATGATGAACCTGCAGGGAGAGGAGTTCGTCTGCCTCAAGTCTATCATCCTCCTCAACTCTGGAGTCTACACCTTCCTGTCCAGCACCCTGAAGTCTCTGGAAGAGAAGGACCACATCCACCGAGTCCTGGACAAGATCACCGACACTCTCATCCACCTGATGGCCAAGGCAGGCCTGACCCTGCAGCAGCAGCACCAGCGCCTGGCCCAGCTCCTCCTCATCCTCTCCCACATCCGCCACATGAGCAACAAGGGCATGGAGCACCTGTACAGCATGAAGTGCAAGAACGTCGTCCCCCTCTACGACCTGCTGCTGGAGATGCTGGACGCCCACCGCCTCCACGCGCCCACTAGCCGCGGAGGCGCATCCGTCGAGGAGACGGACCAGAGCCACCTCGCCACTGCGGGCTCTACTTCCTCGCACTCCCTCCAGAAGTACTACATCACGGGCGAGGCAGAGGGTTTCCCTGCCACGGTCGTAAGCTAGC
